# Supplementary material for: Cost-Effectiveness of Strategies Addressing Environmental Noise: A Systematic Literature Review
Source: Int J Environ Res Public Health. 2025 May 21;22(5):803. doi: 10.3390/ijerph22050803 (PMC12110787; doi:10.3390/ijerph22050803)
Supplement: Supplementary file 1 [file ijerph-22-00803-s001.zip]

Archive with 1 entries (1 files):
- ijerph-3575628-supplementary.pdf
